# Supplementary material for: Bioactive Solution-Blown Polycaprolactone/Gelatin Nanofibers Loaded with Pistacia lentiscus Essential Oil: Toward Sustainable and Functional Food Packaging
Source: Polymers (Basel). 2026 Jun 17;18(12):1511. doi: 10.3390/polym18121511 (PMC13307172; doi:10.3390/polym18121511)
Supplement: Supplementary file 1 [file polymers-18-01511-s001.zip]

Archive with 1 entries (1 files):
- polymers-4364617-supplementary.pdf
